# Supplementary material for: Effectiveness of a Fully Automated Mobile Therapeutic Versus a General Chatbot in Reducing Depression and Anxiety and Improving Well-Being: Feasibility Randomized Controlled Trial
Source: JMIR Ment Health. 2026 Apr 22;13:e82642. doi: 10.2196/82642 (PMC13102284; doi:10.2196/82642)
Supplement: Multimedia Appendix 4 [file mental-v13-e82642-s004.zip]

Archive with 1 entries (1 files):
- Multimedia Appendix 5. Supplementary Analysis.html
